# Supplementary material for: Electron-Induced Decomposition of Different Silver(I) Complexes: Implications for the Design of Precursors for Focused Electron Beam Induced Deposition
Source: Nanomaterials (Basel). 2022 May 15;12(10):1687. doi: 10.3390/nano12101687 (PMC9147827; doi:10.3390/nano12101687)
Supplement: Supplementary file 1 [file nanomaterials-12-01687-s001.zip]

Archive with 1 entries (1 files):
- nanomaterials-1691911-supplementary.pdf
